# Supplementary material for: Heat Shock Transcription Factor CgHSF1 Is Required for Melanin Biosynthesis, Appressorium Formation, and Pathogenicity in Colletotrichum gloeosporioides
Source: J Fungi (Basel). 2022 Feb 11;8(2):175. doi: 10.3390/jof8020175 (PMC8876323; doi:10.3390/jof8020175)
Supplement: Supplementary file 1 [file jof-08-00175-s001.zip]

Archive with 3 entries (3 files):
- Supplementary Figures and Table S1.pdf
- Supplementary Table S2 Melanin genes.xlsx
- Supplementary Table S3 Primers.xlsx
