# Supplementary material for: Heat Shock Transcription Factor CgHSF1 Is Required for Melanin Biosynthesis, Appressorium Formation, and Pathogenicity in Colletotrichum gloeosporioides
Source: J Fungi (Basel). 2022 Feb 11;8(2):175. doi: 10.3390/jof8020175 (PMC8876323; doi:10.3390/jof8020175)
Supplement: Supplementary file 1 [file jof-08-00175-s001.zip › Supplementary Table S2 Melanin genes.xlsx]

## Sheet: Sheet1
Table S2 Proteins involved in melanin biosynthesis.
Protein name	gene name	homeotic gene in C. fructicola Nara gc5	Transcripts (kb)	Sequence	HSE elements	HSE coordinates
transcription factor	CMR1 or cmr1	CGGC5_1601	2.96	ATGGTTTTCTGCGCGTACTGCGGGAAGTCCTTCACCAGGAAGGAGCACCTGGAGAGACACATCCCTAGCCACACCAATGTCAAGCCTCATCGCTGCAGCGCTTGCCAGCTTTCCTTCGCCAGACGAGACCTCCTCCAAAGACATCACTCAACGTACCATGAGGCTCGAGACCCCATGGAGCCTCTGCCCGGTGGTGTTCCCACCGTGGCCGGCCGAACACCTATTGCCTGCCAGAACTGCGCCAACGCAAAGACGGGTTGCGATAAGAGAGTACCATGCTCGAGATGCGCAGAGAAGAACCTGCCATGCGCAGCCAGATTCGCGAGGAGATCATCCAAGGCTGCCGTCAGAGCCGCCCAGGCCAGTGCCGCATTCCAACAACAGATGATGCCCACCGTT…	GAATTTC	-397
Polyketide synthase	PKS or alb1	CGGC5_14485	6.54	ATGGCCGACAAGATGTCTTATCTCCTCTTCGGAGATCAGTCACTTGATACCCATGGATTTCTCGCCGAGTTCTGCCGTTCAGGAAATCCGAGCACCCTAGCGAAGACGTTCCTCGAGCAGGCTGGCCAGGCTTTGAGGGAGGAGATCGATGGTTTGGGGAAGTTGGAACGGTCGAAGCTCCCCACGTTCCTGACCCTCCGACAGCTCAACGAACGATACCACGCCCAGAGCATCAAGCACCCCGGTATCGACAGTGCCCTGCTTTGCATCACCCAGCTGGCTCACTACATTGACCGCACTGAGAAGGAGCCTCAAGATGTCTGCCTTCACGACCAAACATTCTTCATGGGTCTCTGCACGGGGCTGTTTGCTGCCGCTGCTATCGCCTCGACCCCCTCA…	None	None
polyketide shortening	YG or ayg1	CGGC5_12293	1.25	ATGTCGCCGCACAAGCTTCCTGAGATGGATGGTAAGCGGCAATGGGTGATGGGCACTGAAGCCTTCGAGCGCAAGATGCCTCATCACCAGGGAATCAAGGCTCTCTGGGAAACCAAATGGAAGTTTCCGTGCACCAAGAGCGTCTACCCTTTCCATGACGGACAGTATGAGGACTTTGAGCCCATTTTCGAGCACTTGATCAAGGAAAACATCAATGACGGAACTTCTACTGCATACACCGAGGCCTTCTTTCCGATCGCAGAGGCTCTGACAGCCAAAGGCGACAGGGCGGCGGCTGCAGGCAAGAAAGACGAAGCCAGCGATCTGTATCTCCGAGCATGCACCGTGTACCGCATAGCGCGGTTCCCATACATCACGGCGTACCCTGAAGTCAGCTGC…	GAACATTC	-846
HN reductase	T4HRa or arp2a	CGGC5_9	0.84	ATGCCTGGCCTTACCTCCGAGTCCAAGGGTTCCAAGTACGACCGCATTCCCGGCCCTCTGGGTCTGGCGTCTGCGTCCCTTGAGGGCAAGGTCGCTCTCGTCACCGGTGCCGGCCGTGGCATTGGTCGCGAGATGGCTATGGAGCTTGGCCGTCGTGGTGCCAAGGTCATCGTCAACTACGCCAACAGCGCCGAGACCGCCGAGGAGGTCGTCCAGGCCATCAAGAAGTCCGGCTCTGACGCCGCTTCCATCAAGGCCAACGTCTCCGACGTCGACCAGATCGTCAAGATGTTCGCCGAGGCCAAGAAGATCTTCGGCAAGCTCGACGTCGTCTGCTCCAACTCCGGTGTCGTCTCTTTCGGCCACGTCAAGGACGTCACCCCCGAGGAGTTCGACCGC…	GAAGTTC	-843
	T4HRb or arp2b	CGGC5_1600	0.84	ATGGCTCCCTCCGCCGACTTCAACACCTCCGCTCAGCAGGCCGGCGCCGTCGACCCCGCCCGCCCCTTCGTCGGCAAGGTCGCCCTGATCACCGGCGCCGGCCGCGGTATCGGACGCGGCATCGCCCTCGAGCTCGGCAAGCGCGGCGCCAACGTCGTCGTCAACTACGGCTCCTCCGCCGGCGCCGCCGAGGAGGTTGTCGCCGAGATCCAGAAGATGGGCGCCAAGGCCGTCGCCCTCAAGGCCAACATCTCCAAGCCCAAGGAGGTCGTCGACCTCTTCGACCGCGCCGTCGCCCACTTCGGCCGCATGGACTTCGTCATCTCCAACTCGGGCAAGGAGGTCTGGTGCCCCGAGGAGGACGTCACCGAGGAGCTCTACCAGGACATCTTCGACCTC…	GAATTC	-1592
Scytalone dehydratase	SCD or arp1	CGGC5_727	0.74	ATGGCGTCCCCTGCTGGCAACATCACCTTCGATGACTACCTCGGCCTGACGGCCTGCCTCTTCGAGTGGGCCGACTCCTACGACTCCAAGGACTGGGACCGTCTCCGCAAGTGCATCGCCCCAGAGCTCCGCGTACGTCCCCCCTCCACCCATCTCCCCCAATCCATCACTACCTACCCAACTCCCGCCCTCGCGCCCCCCCTACGCCCATCCCACAACCCCAACCCCGTCTCCTCGCTCCTCAGCCGCCCGGTGGAGGGCGATGACGATGACGACGCCCAAACCCATCATCAAACTCACATCCCGCACCAGATCGACTACCGCTCCTTCCTCGACAAGATCTGGGAGGCCATGCCGGCCGAGGAGTTCATCGCTATGATCAGCGACAAGGCGGTCCTC…	GAATCTTC & GAAGTTC	-930 & -700
Multicopper oxidase	T3HR or abr1	CGGC5_13316	1.71	ATGGTTCGATCTCTGCTCGCATTGGCTTTTGCCAACATCGCCCTGGCCGGAACGGTCACCTACAACTGGGAGGCTACCTGGGTCAACACCAACGGTGGAAAGAACGTCACGAGGCCTGTCATTGGTATCAACGGACAATGGCCTTGCCCCAAGATCGAGGCCAACGTTGGTGATACCATCGTCGTCCACCTGACCAACAAGCTTGGCAACCAGACGACCGGTATTCACTTCCACGGTATCGATCAGATCAGCACCAACTGGATGGACGGCCCCAGTATGGTCACCCAGTGCCCGCTGCCTCCCGATTCTTCCATGACCTACTCCTTCACCGCCAACGCTGGCGGAACCTACTGGTACCACTCTCACAACATGGGCCAGTACCCTGACGGCATGCGCGGC…	GAAATTTC	-1443
Laccase	Laccase or abr2	CGGC5_11358	1.79	ATGTCAGTTTTTCGCTATATTCTTCCAACCCTGGCGTTGGCGCTGGGTGCCGTCGCCGAGTCTCGCAGTTTCGAGTTGAACCTTACATGGGAGACGGCCTCTCCCGATGGATTTGCAAGGAAGATGATTCTGGTGAACGGCCAGTTTACTGCGCCGAGGATGGAGCTCAACGAGGGCGACGACGTTACCGTTAAGGTCAACAACAACCTGCCCTACCCTACTACCGTACACTACCACGGTATCGAGATGTTGGGCACACCATGGTCTGATGGTGTCCCCGGCCTCAGCCAACGTGCTATCCAACCCGGAAAGAGCTTCGAATACCAATGGAAGGCAACGCAGTATGGTGCCTACTGGTACCACGCACATTGGGAGGGTCTCATTGAGGACGGTCTCTAC…	GAACTTC	-1258
