# Supplementary material for: Heat Shock Transcription Factor CgHSF1 Is Required for Melanin Biosynthesis, Appressorium Formation, and Pathogenicity in Colletotrichum gloeosporioides
Source: J Fungi (Basel). 2022 Feb 11;8(2):175. doi: 10.3390/jof8020175 (PMC8876323; doi:10.3390/jof8020175)
Supplement: Supplementary file 1 [file jof-08-00175-s001.zip › Supplementary Table S3 Primers.xlsx]

## Sheet: Sheet1
Table S3 Primers used in the present study. The restirction enzyme sites are marked with lower case. The HSE sequences are marked in red font.
primer	sequence	application	merged fragment
HSF-F	ATGCCGATGC CAGCAGTTCA	amplication of Cghsf1	–
HSF-R	GCCGACGCGC CGCCTTTTAG	amplication of Cghsf1	–
HSF-5F	tctagaTGGCGAGCGACTGGATG	amplication of 5' flanking	–
HSF-5R	ctgcagGGCAGGTGCTGGTGATGT	amplication of 5' flanking	–
HSF-3F	gaattcACGGTGGAGAGGCCAGGT	amplication of 3' flanking	–
HSF-3R	ctcgagAGCGGAAGAGCAGAGGAAA	amplication of 3' flanking	–
HSF-DF	AGAGCCGTCGTCTTGATAATGG	diagnosis for knock-out mutant	–
SUR-DR	GCGTTTGTAACTCTGCCTGTTTG	diagnosis for knock-out mutant	–
SUR-DF	ACGAGGACCGCTACTCACATAC	diagnosis for knock-out mutant	–
HSF-DR	ACCACGGACCTGGAAATGCTAT	diagnosis for knock-out mutant	–
HSF-5F	tctagaTGGCGAGCGACTGGATG	amplication of 5' flanking	5' flanking + hpt-L
HSFhpt-5MR	CTCCTTCAATATCAGTTGGCAGGTGCTGGTGATG	amplication of 5' flanking
HSFhpt-5MF	CATCACCAGCACCTGCCAACTGATATTGAAGGAG	amplication of truncated left part of hpt-L
hpt-SPLR	GGATGCCTCCGCTCGAAGTA	amplication of truncated left part of hpt-L
hpt-SPLF	CGTTGCAAGACCTGCCTGAA	amplication of hpt-R	hpt-R + PniiA +Cghsf1-L
hptniiA-MR	CAGTACCATACAGTCATCAACTGGTTCCCGGTCGGC	amplication of hpt-R
hptniiA-MF	GCCGACCGGGAACCAGTTGATGACTGTATGGTACTG	amplication of PniiA
niiAHSF-MR	GTCTCGGGTGAAGACATCGTGAGATGCCAAACGC	amplication of PniiA
niiAHSF-MF	GCGTTTGGCATCTCACGATGCCGATGCCAGCAGT	amplication of Cghsf1-L
HSF-L-R	ACATCCTCCTCGCTGTCGC	amplication of Cghsf1-L
HSF-DF	AGAGCCGTCGTCTTGATAATGG	Diagnosis for 5’ integration in PniiA-Cghsf1	–
hpt-DR	TTGGATGCTTGGGTAGAATA	Diagnosis for 5’ integration in PniiA-Cghsf1	–
niiA-DF	CCCTCCACCAGAACGCACTCA	Diagnosis for 3’ integration in PniiA-Cghsf1	–
HSF-L-DR	GGATGGCCGACATAATCAACC	Diagnosis for 3’ integration in PniiA-Cghsf1	–
HSF-R-F	tctagaCGCTTCTGCCGCCAATT	amplication of Cghsf1-R	–
HSF-R	ggggtaccGCCGACGCGCCGCCTTTT	amplication of Cghsf1-R	–
hpt-SPLF	CGTTGCAAGACCTGCCTGAA	amplication of hpt-R	hpt-R + 3' flanking
hptHSF3-MR	CCTGGCCTCTCCACCGTAACTGGTTCCCGGTCGG	amplication of hpt-R
hptHSF3-MF	CCGACCGGGAACCAGTTACGGTGGAGAGGCCAGG	amplication of 3' flanking
HSF-3R	ctcgagAGCGGAAGAGCAGAGGAAA	amplication of 3' flanking
β2-tubulin-QF	AGCCCTACAACGCCACTCTCT	qRT-PCR	–
β2-tubulin-QR	GTGGTTCAGGTCGCCGTAAG	qRT-PCR	–
niiA-QF	CGAAGTCCCTGCCTCCAAA	qRT-PCR	–
niiA-QR	CTGGAATGGGTCACGGTATGT	qRT-PCR	–
niaD-QF	ATTCACAGCGAAAACGCAAA	qRT-PCR	–
niaD-QR	CCGTGGACCATCGTCTTGTA	qRT-PCR	–
CMR1-QF	GCAAAGACGGGTTGCGATAA	qRT-PCR	–
CMR1-QR	CGGCAGCCTTGGATGATCT	qRT-PCR	–
PKS-QF	AGACTGGACCTTGCGCTACCT	qRT-PCR	–
PKS-QR	CACCGCGAGGATATTGTCCTT	qRT-PCR	–
YG-QF	GATGGATGGTAAGCGGCAAT	qRT-PCR	–
YG-QR	TGCACGGAAACTTCCATTTG	qRT-PCR	–
T4HRa-QF	ATTGGTCGCGAGATGGCTAT	qRT-PCR	–
T4HRa-QR	CGTCAGAGCCGGACTTCTTG	qRT-PCR	–
T4HRb-QF	GGGCCTGGCAAACATGAAC	qRT-PCR	–
T4HRb-QR	CCTTGATAACTTGGCCGTTGA	qRT-PCR	–
SCD-QF	CACGCGCACAGCTACAACAT	qRT-PCR	–
SCD-QR	AACACGGCCTCGAAGTCGTA	qRT-PCR	–
T3HR-QF	ACCGATTCTGTCGCGGAAT	qRT-PCR	–
T3HR-QR	TACCGGCACTGTCGAAGCA	qRT-PCR	–
Laccase-QF	TCTCCCGATGGATTTGCAA	qRT-PCR	–
Laccase-QR	AGGGTAGGGCAGGTTGTTGTT	qRT-PCR	–
CgHSF-OF2	ggtaccATGCCGATGCCAGCAGT	prokaryotic expression	–
CgHSF-OR2	ggtaccaagcttGCCGACGCGCCGCCTTT	prokaryotic expression	–
CMR1-CQF	CCGTCCTGCATTTTTGTTGTC	ChIP QPCR	–
CMR1-CQR	TGCTCGAGTGTGACGATGCT	ChIP QPCR	–
YG-CQF	GCGCTTGCTTTTTTCTTTCCT	ChIP QPCR	–
YG-CQR	CGGACCCAACAGTCCTTTGT	ChIP QPCR	–
T4HRa-CQF	CGAGTAAGGCACGCGAAGTT	ChIP QPCR	–
T4HRa-CQR	TTCCCTTGGGCTTGTTCTTG	ChIP QPCR	–
T4HRb-CQF	CCTTTCGGCCGTTTCATTC	ChIP QPCR	–
T4HRb-CQR	CTACTGGGCCCCATTCGATA	ChIP QPCR	–
SCD-CQF1	TAATCTCATTTTACCCATCCG	ChIP QPCR	–
SCD-CQR1	TGCCCCGCCACTTTCTACT	ChIP QPCR	–
SCD-CQF2	CGCATGGATGGATCACAGTTT	ChIP QPCR	–
SCD-CQR2	TACGGCGACCGGTATTCCT	ChIP QPCR	–
T3HR-CQF	CCAGGCCTGTCCAATGTCAT	ChIP QPCR	–
T3HR-CQR	ATGGGATGGTCGCCGTACT	ChIP QPCR	–
Laccase-CQF	AACACCGGTGCAGGTTATGC	ChIP QPCR	–
Laccase-CQR	TTCGCGCCCATCAAAATAGT	ChIP QPCR	–
β2-tubulin-CQF	GGGCATCGACTTTCGGTAAG	ChIP QPCR	–
β2-tubulin-CQR	ATCCGGCTACCAACGTTCAT	ChIP QPCR	–
CMR1-probe	CGTATCACTTGTTCGAATTTCTCACACATTCGGT	EMSA probe	–
CMR1-probe-M	CGTATCACTTGTTCGGATGTATCACACATTCGGT	mutated EMSA probe	–
YG-probe	TGTGGTGGTTTGAGAACATTCACTCAAAGCTCAC	EMSA probe	–
YG-probe-M	TGTGGTGGTTTGAGGACAGTAACTCAAAGCTCAC	mutated EMSA probe	–
T4HRa-probe	CGAGTAAGGCACGCGAAGTTCAGGAGAGAGACCT	EMSA probe	–
T4HRa-probe-M	CGAGTAAGGCACGCGCAGGTCAGGAGAGAGACCT	mutated EMSA probe	–
SCD-probe1	GACGACAAATGCAAGAAGTTCGGACCGTTGCCTG	EMSA probe	–
SCD-probe-M1	GACGACAAATGCAAGGAGTGCGGACCGTTGCCTG	mutated EMSA probe	–
SCD-probe2	TTGTCAGCTCGTCTGGAATTCGGCCGGCCGTGGA	EMSA probe	–
SCD-probe-M2	TTGTCAGCTCGTCTGGCATCAGGCCGGCCGTGGA	mutated EMSA probe	–
